# Supplementary material for: Enhancing Cross-Linking Efficiency in Gelatin-Based Hydrogels via Incorporation of Tannic Acid, Pluronic F-127, and Phytic Acid
Source: Polymers (Basel). 2025 May 16;17(10):1372. doi: 10.3390/polym17101372 (PMC12115240; doi:10.3390/polym17101372)
Supplement: Supplementary file 1 [file polymers-17-01372-s001.zip]

Archive with 2 entries (2 files):
- polymers-3642291-supplementary.mov
- polymers-3642291-supplementary.pdf
